# Supplementary material for: Easy-to-Use Visual Sensing System for Milk Freshness, Sensitized with Acidity-Responsive N-Doped Carbon Quantum Dots
Source: Foods. 2022 Jun 23;11(13):1855. doi: 10.3390/foods11131855 (PMC9265914; doi:10.3390/foods11131855)
Supplement: Supplementary file 1 [file foods-11-01855-s001.zip]

Archive with 1 entries (1 files):
- foods-1747701-supplementary.pdf
